# Supplementary material for: Evaluation of Systemic Antifungal Prescribing Knowledge and Practice in the Critical Care Setting among ICU Physicians and Clinical Pharmacists: A Cross-Sectional Study
Source: Antibiotics (Basel). 2023 Jan 23;12(2):238. doi: 10.3390/antibiotics12020238 (PMC9952359; doi:10.3390/antibiotics12020238)
Supplement: Supplementary file 1 [file antibiotics-12-00238-s001.zip]

Archive with 1 entries (1 files):
- antibiotics-2119084-supplementary.pdf
